# Supplementary material for: Mesoscale Modeling of Agglomeration of Molecular Bottlebrushes: Focus on Conformations and Clustering Criteria
Source: Polymers (Basel). 2022 Jun 9;14(12):2339. doi: 10.3390/polym14122339 (PMC9227207; doi:10.3390/polym14122339)
Supplement: Supplementary file 1 [file polymers-14-02339-s001.zip]

Archive with 1 entries (1 files):
- polymers-1733393-supplementary.pdf
